# Supplementary material for: A mediator of OsbZIP46 deactivation and degradation negatively regulates seed dormancy in rice
Source: Nat Commun. 2024 Feb 7;15:1134. doi: 10.1038/s41467-024-45402-z (PMC10850359; doi:10.1038/s41467-024-45402-z)
Supplement: Supplementary file 4 — Supplementary Data 1 [file 41467_2024_45402_MOESM4_ESM.xlsx]

## Sheet: Data 1
Supplementary Data 1. The genotyping data for the BC3F1 plant
Marker	Genotype
1-3	ZH11 Homozygous allele
1-12	Heterozygous
1-15	ZH11 Homozygous allele
1-20	Heterozygous
1-23	ZH11 Homozygous allele
1-26	ZH11 Homozygous allele
1-28	ZH11 Homozygous allele
1-33	Heterozygous
1-48	ZH11 Homozygous allele
1-49	ZH11 Homozygous allele
1-52	Heterozygous
2-6	ZH11 Homozygous allele
2-9	ZH11 Homozygous allele
2-15	ZH11 Homozygous allele
2-18	ZH11 Homozygous allele
2-25	ZH11 Homozygous allele
2-39	Heterozygous
2-43	Heterozygous
2-47	Heterozygous
3-7	ZH11 Homozygous allele
3-10	ZH11 Homozygous allele
3-15	Heterozygous
3-21	Heterozygous
3-23	Heterozygous
3-27	Heterozygous
3-33	Heterozygous
3-37	Heterozygous
3-40	Heterozygous
3-46	ZH11 Homozygous allele
3-50	ZH11 Homozygous allele
4-1	ZH11 Homozygous allele
4-8	ZH11 Homozygous allele
4-14	ZH11 Homozygous allele
4-30	ZH11 Homozygous allele
4-35	ZH11 Homozygous allele
4-39	ZH11 Homozygous allele
5-5	ZH11 Homozygous allele
5-7	ZH11 Homozygous allele
5-10	ZH11 Homozygous allele
5-13	ZH11 Homozygous allele
5-17	ZH11 Homozygous allele
5-21	ZH11 Homozygous allele
5-25	ZH11 Homozygous allele
5-29	Heterozygous
5-31	Heterozygous
5-34	Heterozygous
6-4	ZH11 Homozygous allele
6-7	ZH11 Homozygous allele
6-12	ZH11 Homozygous allele
6-14	ZH11 Homozygous allele
6-18	ZH11 Homozygous allele
6-21	ZH11 Homozygous allele
6-24	ZH11 Homozygous allele
6-26	ZH11 Homozygous allele
6-31	ZH11 Homozygous allele
6-36	ZH11 Homozygous allele
6-39	ZH11 Homozygous allele
7-3	Heterozygous
7-21	ZH11 Homozygous allele
7-26	ZH11 Homozygous allele
7-28	ZH11 Homozygous allele
7-33	Heterozygous
7-36	ZH11 Homozygous allele
7-41	ZH11 Homozygous allele
8-1	ZH11 Homozygous allele
8-4	ZH11 Homozygous allele
8-8	ZH11 Homozygous allele
8-10	ZH11 Homozygous allele
8-15	ZH11 Homozygous allele
8-22	ZH11 Homozygous allele
8-30	ZH11 Homozygous allele
8-34	ZH11 Homozygous allele
8-41	ZH11 Homozygous allele
9-3	Heterozygous
9-9	Heterozygous
9-15	ZH11 Homozygous allele
9-18	ZH11 Homozygous allele
9-21	ZH11 Homozygous allele
9-22	ZH11 Homozygous allele
9-25	ZH11 Homozygous allele
10-2	ZH11 Homozygous allele
10-5	ZH11 Homozygous allele
10-10	ZH11 Homozygous allele
10-15	ZH11 Homozygous allele
10-17	ZH11 Homozygous allele
10-20	ZH11 Homozygous allele
10-24	Heterozygous
10-26	ZH11 Homozygous allele
10-28	ZH11 Homozygous allele
10-34	ZH11 Homozygous allele
10-37	ZH11 Homozygous allele
11-2	ZH11 Homozygous allele
11-6	ZH11 Homozygous allele
11-9	ZH11 Homozygous allele
11-14	ZH11 Homozygous allele
11-20	ZH11 Homozygous allele
11-23	ZH11 Homozygous allele
11-27	ZH11 Homozygous allele
12-1	ZH11 Homozygous allele
12-7	ZH11 Homozygous allele
12-10	ZH11 Homozygous allele
12-15	ZH11 Homozygous allele
12-18	ZH11 Homozygous allele
12-20	ZH11 Homozygous allele
12-26	ZH11 Homozygous allele
12-33	ZH11 Homozygous allele
12-36	ZH11 Homozygous allele
12-39	ZH11 Homozygous allele
