# Supplementary material for: A mediator of OsbZIP46 deactivation and degradation negatively regulates seed dormancy in rice
Source: Nat Commun. 2024 Feb 7;15:1134. doi: 10.1038/s41467-024-45402-z (PMC10850359; doi:10.1038/s41467-024-45402-z)
Supplement: Supplementary file 5 — Supplementary Data 2 [file 41467_2024_45402_MOESM5_ESM.xlsx]

## Sheet: Data 2
Supplementary Data 2. List of primer pairs used in this study.
Primer name	Sequennces F (5'-3')	Sequennces R (5'-3')
P1	AAAGCCTTCCATCCAACCATCG	CAGTAGTGTTGCTGCAGTGAGGTAGG
P2/3-15	TCTCACTGACATGTGGGAC	CTCCAATGGCTGCTTTATT
P3/3-10	GGTTTGGGAGCCCATAATCT	CTGGGCTTCTTTCACTCGTC
P4/3-21	CAGTTGGCAATTGTCACGAG	TCGAACATATCCAAGCCTCC
P5	CGTGTAGTCGTTCACGTTCG	GCCGTCGGTTACAACCTCT
P6	CCTTCCCTGAAAGTATTCGTTCTCC	GAGAACGTCTTCATTGGATGTTCC
P7	CCTTCTCCTCGCCTTTTACC	GAGTGGGTTTTGGCTCAGAC
P8	GAACGCGATCACAAATCTCA	AAAAGAAGTCCCCGGAGAAA
Indel-4	TCATTTTTGTCCTCTTCACC	TAATCCTCGGTGAATGTCTT
Indel-9	GTCAACCGACCCAGCTAC	CAAGCACACTCATCGCTC
Indel-19	ATCCACCACCTCACTCATCA	aGGGTGGGGTTCTTGGAC
Indel-27	TATGGATGAGAGGCACTACC	TGATACAATTGTTGGTTTCG
Indel-29	CTCGACCTACTCGCAATG	AAACATGAGTGAGGGGAAG
CRISP-SDR3.1	TGTGTGGAGGCCGCGCGTGGACATGG	AAACCCATGTCCACGCGCGGCCTCCA
pYBA1132-SDR3.1	CGGGCTGCAGGAATTCATGGAGGGCTTCTCGAGGGA	CGGTATCGATAAGCTTGTATAAGGATGGCGGGATAGGG
BiFC-ABI5	GTGGAGGTGGGTCAGGATCCATGGCATCGGAGATGAGCAA	AGGGCGCGCCCCATGGATCCTCACCACATGCAGCTGCCGC
BiFC-SDR3.1	GTAGTCACGTGACGTCCGGAATGGAGGGCTTCTCGAGGGA	GCTCCACCAGAACCTCCGGAGTATAAGGATGGCGGGATAG
pGEX-4T-SDR3.1	TGGATCCCCGGAATTCATGGAGGGCTTCTCGAGGGA	GATGCGGCCGCTCGAGTCAGTATAAGGATGGCGGGATA
pET28a-ABI5	TCGCGGATCCGAATTCATGGCATCGGAGATGAGCAA	GGTGGTGGTGCTCGAGTCACCACATGCAGCTGCCGC
pGADT7-ABI5	GGAGGCCAGTGAATTCATGGCATCGGAGATGAGCAA	CGAGCTCGATGGATCCTCACCACATGCAGCTGCCGC
pGBKT7-ABI5	CATGGAGGCCGAATTCATGGCATCGGAGATGAGCAA	TAGTTATGCGGCCGCTGCAGTCACCACATGCAGCTGCCGC
pGBKT7-SDR3.1	CATGGAGGCCGAATTCATGGAGGGCTTCTCGAGGGA	TAGTTATGCGGCCGCTGCAGTCAGTATAAGGATGGCGGGATA
1300-SDR3.1-com	ACGAATTCGAGCTCGGTACCGGGACACACAAGAACCAACC	GGCCAGTGCCAAGCTTTGATGGTTGCCTGGACAGAT
RT-Actin	GTCCTCTTCCAGCCTTCCTT	CTCATCCTGTCAGCAATGCC
RT-SDR3.1	GCAAGAGGGTTGAAGGCTTC	GGGATAGGGTTGACGACGAT
RT-OsTRAB1	ATATGGATTCAGCGGGCAAGGG	TCCACCACCTTCTCCACGTTAC
RT-OsbZIP72	CGGAGTAGAGAAAGTGGTGGA	CAGCTTCCAATTCCAATGTGT
RT-OsEM1	TCGAGGCCCAGGAGAACCTC	CCATCTCGCGGTACCCTTCC
RT-OsRab16A	CAGCTCAAGCTCGTCTGA	GCTTCTCCTTGATCTTCTCCTT
RT-OsLEA3	ACAAGACCTCCAGCACGTC	GGCAGAGTCCTTGGTGTACT
Cope number-SDR3.1	AGCGACTCGAAGTGAAGAGG	TCCAGTGCAGCGGTTTCTAT
pBGKT7-SDR3.1-N	CATGGAGGCCGAATTCATGGAGGGCTTCTCGAGGG	TAGTTATGCGGCCGCTGCAGCGCCGCCAAGATGGCCG
pBGKT7-SDR3.1-M	CATGGAGGCCGAATTCCCGACGGAGCCGTCG	TAGTTATGCGGCCGCTGCAGCATCTCCTCTAATATCTGCCCAA
pBGKT7-SDR3.1-C	CATGGAGGCCGAATTCAATGCAGGAGCTGAGAAAGTAGA	TAGTTATGCGGCCGCTGCAGTCAGTATAAGGATGGCGGGATA
pGADT7-ABI5-N	GGAGGCCAGTGAATTCATGGCATCGGAGATGAGCAA	CGAGCTCGATGGATCCCTCGGCGCAGCCATCC
pGADT7-ABI5-C	GGAGGCCAGTGAATTCAAGACGGTGGAGCGCCG	CGAGCTCGATGGATCCTCACCACATGCAGCTGCCGC
pB42AD-ABI5	TGCCTCTCCCGAATTCATGGCATCGGAGATGAGCAA	CGAGTCGGCCGAATTCTCACCACATGCAGCTGCCGC
pLACZ-EM1	ATCTGTCGACCTCGAGGGAGGCGCCCTTCGAC	GAGCACATGCCTCGAGTGGGGATGGACGACGC
pLACZ-LEA3	ATCTGTCGACCTCGAGTACTTGAAATTTCAAATCATCGAAA	GAGCACATGCCTCGAGTGGCGATGGGATTGGAAT
pLACZ-EM1-1	ATCTGTCGACCTCGAGGGAGGCGCCCTTCGAC	GAGCACATGCCTCGAGGCGTGGGGCTGGGCTA
pLACZ-EM1-2	ATCTGTCGACCTCGAGCTTGGCCCAACCCTACTCC	GAGCACATGCCTCGAGTAACCTGGATTTGGGGGATC
pLACZ-EM1-3	ATCTGTCGACCTCGAGCATTCTCGTTTTGATCCCCC	GAGCACATGCCTCGAGACCTCGATGATCTTCATTTCTCAA
pLACZ-EM1-4	ATCTGTCGACCTCGAGATAATCGTGCTTTGAGAAATGAAG	GAGCACATGCCTCGAGCGTTAGGATTTCTTCTAGCCTAGAG
pLACZ-EM1-5	ATCTGTCGACCTCGAGTCAATTTGAGCTCTAGGCTAGAAGA	GAGCACATGCCTCGAGGAAGCCCATGCGTAGACCG
pLACZ-EM1-6	ATCTGTCGACCTCGAGTCTGGTCGCCGGTCCA	GAGCACATGCCTCGAGACGTGCGCAAGCTATGCC
pLACZ-EM1-7	ATCTGTCGACCTCGAGCGCACGGGCGGAGG	GAGCACATGCCTCGAGTGGGGATGGACGACGC
EMSA-EM1-bio	catagcttgcgcacgtacgtgtcgcgctccggcgg	CCGCCGGAGCGCGACACGTACGTGCGCAAGCTATG
EMSA-EM1-bio-mt	catagcttgcgcaaaaaaaaaaagcgctccggcgg	CCGCCGGAGCGCttttttttttGCGCAAGCTATG
EMSA-LEA3-bio	gatgacttggcatgctcacgtggcattttttttggtctaa	ttagaccaaaaaaaatgccacgtgagcatgccaagtcatc
EMSA-LEA3-bio-mt	gatgacttggcatgcttttttggcattttttttggtctaa	ttagaccaaaaaaaatgccaaaaaagcatgccaagtcatc
pGreenII 0800-LUC-EM1	tatagggcgaattgggtaccGGAGGCGCCCTTCGAC	gctctagaactagtggatccTGGGGATGGACGACGC
pGreenII-0800-LUC-LEA3	tatagggcgaattgggtaccTACTTGAAATTTCAAATCATCGAAA	gctctagaactagtggatccTGGCGATGGGATTGGAAT
pGreenII 62-SK-ABI5	ggacagcccaagctgagctcATGGCATCGGAGATGAGCAA	tcctgcagcccgggggatccTCACCACATGCAGCTGCCGC
pGreenII 62-SK-ABI3	ggacagcccaagctgagctcATGGACGCCTCCGCCGGCTC	tcctgcagcccgggggatccTCAGATGCTAACCGCCATCT
pGreenII 62-SK-SDR3.1	ggacagcccaagctgagctcATGGAGGGCTTCTCGAGGGA	tcctgcagcccgggggatccTCAGTATAAGGATGGCGGGATA
pGreenII 62-SK-GFP	ggacagcccaagctgagctcATGGTGAGCAAGGGCGAG	tcctgcagcccgggggatccGTACAGCTCGTCCATGCCG
