# Supplementary material for: A mediator of OsbZIP46 deactivation and degradation negatively regulates seed dormancy in rice
Source: Nat Commun. 2024 Feb 7;15:1134. doi: 10.1038/s41467-024-45402-z (PMC10850359; doi:10.1038/s41467-024-45402-z)
Supplement: Supplementary file 7 — Source Data [file 41467_2024_45402_MOESM7_ESM.xlsx]

## Sheet: Fig.1
Fig1.d
		Test1			Test2			Test3
ZH11		No. of germinated seeds	No. of ungerminated seeds	germination percentage	No. of germinated seeds	No. of ungerminated seeds	germination percentage	No. of germinated seeds	No. of ungerminated seeds	germination percentage
	1d	0	90	0	0	95	0	0	111	0
	2d	0	90	0	0	95	0	0	111	0
	3d	5	85	5.55556	7	88	7.36842	14	97	12.6126
	4d	50	40	55.5556	49	46	51.5789	60	51	54.0541
	5d	62	28	68.8889	57	38	60	75	36	67.5676
	6d	83	7	92.2222	79	16	83.1579	97	14	87.3874
	7d	86	4	95.5556	89	6	93.6842	102	9	91.8919
NIL
	1d	0	76	0	0	86	0	0	85	0
	2d	0	76	0	0	86	0	0	85	0
	3d	0	76	0	0	86	0	0	85	0
	4d	0	76	0	0	86	0	0	85	0
	5d	2	74	2.63158	4	82	4.65116	5	80	5.88235
	6d	14	62	18.4211	16	70	18.6047	17	68	20
	7d	14	62	18.4211	16	70	18.6047	17	68	20
COM-1
	1d	0	99	0	0	92	0	0	92	0
	2d	0	99	0	0	92	0	0	92	0
	3d	0	99	0	2	90	2.17391	6	86	6.52174
	4d	38	61	38.3838	33	59	35.8696	35	57	38.0435
	5d	55	44	55.5556	50	42	54.3478	54	38	58.6957
	6d	82	17	82.8283	74	18	80.4348	75	17	81.5217
	7d	91	8	91.9192	83	9	90.2174	81	11	88.0435
COM-2
	1d	0	89	0	0	88	0	0	90	0
	2d	0	89	0	0	88	0	0	90	0
	3d	0	89	0	0	88	0	0	90	0
	4d	19	70	21.3483	24	64	27.2727	22	68	24.4444
	5d	33	56	37.0787	39	49	44.3182	34	56	37.7778
	6d	40	49	44.9438	49	39	55.6818	47	43	52.2222
	7d	40	49	44.9438	49	39	55.6818	47	43	52.2222
COM-3
	1d	0	80	0	0	80	0	0	80	0
	2d	0	80	0	0	80	0	0	80	0
	3d	2	78	2.5	2	78	2.5	2	78	2.5
	4d	5	75	6.25	5	75	6.25	7	73	8.75
	5d	21	59	26.25	23	57	28.75	30	50	37.5
	6d	32	48	40	25	55	31.25	28	52	35
	7d	42	38	52.5	40	40	50	44	36	55
Fig1.e
	Name	Gene	Ct Mean	Copy numbers	Corrected value
	ZH11	LOC_Os03g11550	21.0453	1	1
	COM-1	LOC_Os03g11550	18.2283	13.15	13
	COM-2	LOC_Os03g11550	18.8681	7.32	7
	COM-3	LOC_Os03g11550	18.9218	6.97	7

## Sheet: Fig.2
Fig2.d
Fig2.f		R1	R2	Ratio
EM1-Promoter	GFP-1	9066	4828019	0.0019	no ABA
	GFP-2	5155	6169550	0.0008	no ABA
	GFP-3	4770	3902342	0.0012	no ABA
	ABI5-1	3865	476378	0.0081	no ABA
	ABI5-2	2971	403082	0.0074	no ABA
	ABI5-3	3878	442100	0.0088	no ABA
	ABI5+qSDR3.1-1	897	518428	0.0017	no ABA
	ABI5+qSDR3.1-2	815	694179	0.0012	no ABA
	ABI5+qSDR3.1-3	772	610883	0.0013	no ABA
	qSDR3.1-1	2458	2019654	0.0012	no ABA
	qSDR3.1-2	963	1447963	0.0007	no ABA
	qSDR3.1-3	3075	2766860	0.0011	no ABA
	GFP-1	3776	1724428	0.0022	5uM ABA
	GFP-2	6351	2578867	0.0025	5uM ABA
	GFP-3	4096	1993031	0.0021	5uM ABA
	ABI5-1	18986	763358	0.0249	5uM ABA
	ABI5-2	24036	743013	0.0323	5uM ABA
	ABI5-3	19009	675281	0.0282	5uM ABA
	ABI5+qSDR3.1-1	5497	952786	0.0058	5uM ABA
	ABI5+qSDR3.1-2	2825	537376	0.0053	5uM ABA
	ABI5+qSDR3.1-3	7204	1223998	0.0059	5uM ABA
	qSDR3.1-1	4373	7449459	0.0006	5uM ABA
	qSDR3.1-2	1322	1658616	0.0008	5uM ABA
	qSDR3.1-3	1289	1799749	0.0007	5uM ABA
Fig2.g
LEA3-Promoter	GFP-1	1731	1678824	0.001	no ABA
	GFP-2	2317	1672821	0.0014	no ABA
	GFP-3	1279	1236177	0.001	no ABA
	ABI5-1	4393	204320	0.0215	no ABA
	ABI5-2	6799	211389	0.0322	no ABA
	ABI5-3	4022	161102	0.025	no ABA
	ABI5+qSDR3.1-1	763	263245	0.0029	no ABA
	ABI5+qSDR3.1-2	1285	313325	0.0041	no ABA
	ABI5+qSDR3.1-3	1079	353307	0.0031	no ABA
	qSDR3.1-1	1543	2786240	0.0006	no ABA
	qSDR3.1-2	2930	2376071	0.0012	no ABA
	qSDR3.1-3	6117	4341873	0.0014	no ABA
	GFP-1	4050	1379092	0.0029	5uM ABA
	GFP-2	17000	4519949	0.0038	5uM ABA
	GFP-3	12270	3240309	0.0038	5uM ABA
	ABI5-1	24092	373157	0.0646	5uM ABA
	ABI5-2	22469	254597	0.0883	5uM ABA
	ABI5-3	15758	240041	0.0656	5uM ABA
	ABI5+qSDR3.1-1	1038	203664	0.0051	5uM ABA
	ABI5+qSDR3.1-2	5205	401986	0.0129	5uM ABA
	ABI5+qSDR3.1-3	7107	554290	0.0128	5uM ABA
	qSDR3.1-1	5105	1356514	0.0038	5uM ABA
	qSDR3.1-2	6583	1976580	0.0033	5uM ABA
	qSDR3.1-3	6438	2243678	0.0029	5uM ABA

## Sheet: Fig.3
Fig.3a
		LEA3	Actin	Relative expression	Average	SD
	ZH11	23.3985	21.0254	1.2863	1.01836	0.242024
		23.8309	21.4747	0.953189
		24.0558	21.3842	0.815601
	XL	20.8295	21.9706	13.0928	13.4164	1.34237
		20.6438	22.103	14.891
		20.9237	22.1462	12.2654
	NIL	21.2487	20.8355	4.51027	4.97741	0.501533
		20.9606	21.0324	5.50741
		21.1249	20.9972	4.91455
	COM-1	22.6671	21.3336	2.51452	2.92418	0.463064
		22.2206	21.8347	3.42661
		22.4958	21.4229	2.83142
	COM-2	20.8565	20.2657	3.46573	2.88122	0.509539
		21.3101	20.2013	2.53078
		21.2453	20.0813	2.64714
	COM-3	21.6962	21.1149	3.56022	3.12423	0.432992
		21.8875	21.0982	3.11818
		22.0983	20.9707	2.6943
	KO-1	23.8916	23.7034	4.62244	5.54103	0.938876
		23.6403	23.6746	5.50169
		23.4	23.522	6.49896
	KO-2	26.6179	25.6428	4.23856	4.30663	0.254345
		26.6682	26.9703	4.09325
		26.5036	26.0905	4.58808
	abi5-1	25.7364	22.4139	0.567473	0.507676	0.0898261
		25.7785	22.2725	0.551175
		26.2253	22.67	0.404382
	abi5-2	27.4824	24.081	0.471239	0.484656	0.0424174
		27.307	23.826	0.532159
		27.5471	23.8831	0.450569
	OE-ABI5-1	20.2876	21.2289	10.1429	10.5597	0.367444
		20.2105	21.0288	10.6995
		20.1921	21.2314	10.8367
	OE-ABI5-2	19.3773	20.6687	13.5255	12.777	1.10497
		19.4018	20.777	13.2977
		19.6103	20.5582	11.5079
Fig.3b
		EM1	Actin	Relative expression	Average	SD
	ZH11	25.6085	21.0254	0.951164	1.00211	0.0807991
		25.5953	21.4747	0.959893
		25.405	21.3842	1.09527
	XL	23.3782	21.9706	7.65617	7.53025	0.140932
		23.397	22.103	7.55657
		23.4315	22.1462	7.37802
	NIL	23.5637	20.8355	3.10125	3.4673	0.39666
		23.426	21.0324	3.41189
		23.2372	20.9972	3.88875
	COM-1	24.9769	21.3336	1.7351	1.71155	0.128932
		25.1189	21.8347	1.57246
		24.9024	21.4229	1.82708
	COM-2	23.5466	20.2657	1.83737	2.02343	0.258679
		23.4876	20.2013	1.9141
		23.2109	20.0813	2.31882
	COM-3	24.3844	21.1149	1.89003	1.64993	0.212235
		24.6499	21.0982	1.57237
		24.73	20.9707	1.48738
	KO-1	26.0581	23.7034	3.52275	3.79522	0.316812
		25.8242	23.6746	4.14286
		25.9795	23.522	3.72007
	KO-2	28.6165	25.6428	3.62904	3.80684	0.260282
		28.594	26.9703	3.68589
		28.4384	26.0905	4.10559
	abi5-1	27.9736	22.4139	0.411802	0.460058	0.0458418
		27.7973	22.2725	0.465346
		27.6849	22.67	0.503027
	abi5-2	29.1537	24.081	0.506226	0.494832	0.0159924
		29.2409	23.826	0.47655
		29.1666	23.8831	0.501721
	OE-ABI5-1	23.5849	21.2289	3.53001	4.29844	0.885762
		23.3696	21.0288	4.09809
		23.0075	21.2314	5.26721
	OE-ABI5-2	23.0642	20.6687	3.59318	3.6933	0.359269
		23.1462	20.777	3.39471
		22.8766	20.5582	4.09201
Fig.3c
		TRAB1	Actin	Relative expression	Average	SD
	ZH11	24.8502	21.0254	1.02812	1.00027	0.0282095
		24.9316	21.4747	0.971712
		24.8888	21.3842	1.00097
	XL	21.6479	21.9706	16.2321	16.621	4.02671
		21.9903	22.103	12.8028
		21.2882	22.1462	20.8281
	NIL	21.6697	20.8355	1.20747	1.20541	0.00647425
		21.6683	21.0324	1.2106
		21.7454	20.9972	1.19815
	COM-1	24.8538	21.3336	1.20747	1.20541	0.00647425
		24.8501	21.8347	1.2106
		24.865	21.4229	1.19815
	COM-2	23.6654	20.2657	1.08133	0.951227	0.114208
		23.9225	20.2013	0.904826
		23.9832	20.0813	0.867523
	COM-3	24.0342	21.1149	1.53957	1.77729	0.222064
		23.7984	21.0982	1.81291
		23.6716	20.9707	1.97939
	KO-1	24.7527	23.7034	5.56374	5.05251	0.448175
		24.9877	23.6746	4.72732
		24.9458	23.522	4.86646
	KO-2	27.3683	25.6428	5.50851	5.51729	0.303286
		27.2877	26.9703	5.82487
		27.4463	26.0905	5.21848
	abi5-1	22.7154	22.4139	10.0709	9.12384	0.915642
		23.0044	22.2725	8.24322
		22.8685	22.67	9.05743
	abi5-2	24.2743	24.081	9.52106	9.48694	0.42007
		24.3474	23.826	9.05085
		24.2197	23.8831	9.88891
	OE-ABI5-1	23.9169	21.2289	1.79195	1.63425	0.211141
		23.9791	21.0288	1.71643
		24.2789	21.2314	1.39438
	OE-ABI5-2	23.9671	20.6687	1.22798	1.20775	0.0336192
		23.969	20.777	1.22633
		24.0382	20.5582	1.16894
Fig.3d
		Rab16A	Actin	Relative expression	Average	SD
	ZH11	22.2824	21.0254	1.01373	1.00078	0.0479555
		22.3796	21.4747	0.947675
		22.2442	21.3842	1.04093
	XL	20.1079	21.9706	7.84988	7.05699	0.703089
		20.3126	22.103	6.81166
		20.378	22.1462	6.50945
	NIL	19.5266	20.8355	5.41046	5.88062	0.415508
		19.3695	21.0324	6.03288
		19.3304	20.9972	6.19853
	COM-1	22.2631	21.3336	1.20965	1.25475	0.0518381
		22.2237	21.8347	1.2432
		22.1466	21.4229	1.31138
	COM-2	21.36	20.2657	0.888902	0.926939	0.0361483
		21.2477	20.2013	0.960843
		21.2931	20.0813	0.931071
	COM-3	21.383	21.1149	1.60839	1.34765	0.231337
		21.7266	21.0982	1.26755
		21.8458	20.9707	1.16701
	KO-1	22.8812	23.7034	3.3857	3.6563	0.251425
		22.6836	23.6746	3.88268
		22.7529	23.522	3.70053
	KO-2	25.2234	25.6428	4.05147	3.73932	0.287944
		25.3612	26.9703	3.68242
		25.4411	26.0905	3.48407
	abi5-1	22.8887	22.4139	1.48526	1.56976	0.0781501
		22.7954	22.2725	1.58458
		22.7463	22.67	1.63944
	abi5-2	24.2869	24.081	1.56971	1.38227	0.167076
		24.528	23.826	1.32808
		24.6166	23.8831	1.24901
	OE-ABI5-1	18.5919	21.2289	11.9461	11.4667	1.22095
		18.541	21.0288	12.3752
		18.8371	21.2314	10.0788
	OE-ABI5-2	18.2282	20.6687	10.9063	9.60134	1.44384
		18.3755	20.777	9.84738
		18.6662	20.5582	8.05028
Fig.3e
		bZIP72	Actin	Relative expression	Average	SD
	ZH11	27.4717	21.0254	1.11828	1.01005	0.168445
		27.5009	21.4747	1.0959
		27.9264	21.3842	0.815979
	XL	24.2073	21.9706	18.4321	16.1015	2.02119
		24.5211	22.103	14.8297
		24.5005	22.1462	15.0426
	NIL	23.2027	20.8355	17.0368	14.964	2.47318
		23.3271	21.0324	15.6289
		23.6813	20.9972	12.2263
	COM-1	26.976	21.3336	1.85663	1.99167	0.144525
		26.7683	21.8347	2.1441
		26.8873	21.4229	1.97428
	COM-2	26.8226	20.2657	0.811358	0.774155	0.0356165
		26.9547	20.2013	0.740371
		26.8967	20.0813	0.770736
	COM-3	26.0895	21.1149	2.47945	1.94881	0.470221
		26.5651	21.0982	1.78309
		26.736	20.9707	1.58388
	KO-1	27.1382	23.7034	7.1271	7.19449	0.341599
		27.1867	23.6746	6.89161
		27.0522	23.522	7.56476
	KO-2	29.7842	25.6428	6.90949	7.27828	1.50061
		29.9887	26.9703	5.99644
		29.4143	26.0905	8.92891
	abi5-1	27.8098	22.4139	1.97328	2.02421	0.0509913
		27.7731	22.2725	2.02407
		27.7371	22.67	2.07526
	abi5-2	29.4621	24.081	1.74859	2.25572	0.46024
		28.864	23.826	2.6469
		29.0224	23.8831	2.37167
	OE-ABI5-1	25.604	21.2289	3.72501	3.91376	0.248021
		25.5671	21.0288	3.8216
		25.4327	21.2314	4.19467
	OE-ABI5-2	24.892	20.6687	4.32944	4.24713	0.16674
		24.9864	20.777	4.05524
		24.8829	20.5582	4.35671
Fig.3f
		ABA content (ng/g)
	KO-1	24.8603
		24.9905
		24.2307
	KO-2	25.1299
		25.2073
		25.8227
	ZH11	27.1728
		29.2193
		29.7179
	COM-1	22.3165
		25.4616
		23.9189
	COM-2	25.1078
		24.5349
		25.5703
	COM-3	21.471
		22.4841
		22.6602
	NIL	18.8067
		16.2955
		15.2646
	abi5-1	18.4854
		20.867
		17.9957
	abi5-2	23.8944
		23.8021
		25.547
	OE-ABI5-1	30.9272
		29.1514
		29.8416
	OE-ABI5-2	36.088
		36.9165
		38.7442
	MJLXL	105.835
		104.257
		103.589
Fig.3h
		0uM			5uM			10uM
		No. of germinated seeds	No. of ungerminated seeds	germination percentage	No. of germinated seeds	No. of ungerminated seeds	germination percentage	No. of germinated seeds	No. of ungerminated seeds	germination percentage
	ZH11	58	22	72.5	11	69	13.75	3	77	3.75
		50	30	62.5	13	67	16.25	2	78	2.5
		52	28	65	10	70	12.5	2	78	2.5
	KO-1	51	29	63.75	5	75	6.25	0	80	0
		56	24	70	5	75	6.25	0	80	0
		51	29	63.75	6	74	7.5	0	80	0
	KO-2	53	27	66.25	4	76	5	0	80	0
		51	29	63.75	7	73	8.75	0	80	0
		53	27	66.25	5	75	6.25	0	80	0
Fig.3i
		0uM			5uM			10uM
		No. of germinated seeds	No. of ungerminated seeds	germination percentage	No. of germinated seeds	No. of ungerminated seeds	germination percentage	No. of germinated seeds	No. of ungerminated seeds	germination percentage
	ZH11	76	4	95	47	33	58.75	28	52	35
		77	3	96.25	51	29	63.75	33	47	41.25
		77	3	96.25	48	32	60	29	51	36.25
	KO-1	74	6	92.5	32	48	40	10	70	12.5
		75	5	93.75	33	47	41.25	8	72	10
		76	4	95	30	50	37.5	11	69	13.75
	KO-2	75	5	93.75	35	45	43.75	16	64	20
		78	2	97.5	37	43	46.25	15	65	18.75
		75	5	93.75	34	46	42.5	17	63	21.25

## Sheet: Fig.4
Fig.4c,e,g
		Test1			Test2			Test3
Hap code	Individual code	Germinating	Ungerminating	Germination rate	Germinating	Ungerminating	Germination rate	Germinating	Ungerminating	Germination rate	Category
Hap1-1	TD-1	18	70	0.204545	29	94	0.235772	13	75	0.147727	Xian
Hap1-2	TD-2	12	69	0.148148	26	83	0.238532	19	74	0.204301	Xian
Hap1-3	TD-3	44	40	0.52381	47	58	0.447619	48	55	0.466019	Xian
Hap1-4	TD-4	40	20	0.666667	46	22	0.676471	50	23	0.684932	Xian
Hap1-5	TD-5	78	36	0.684211	72	16	0.818182	56	31	0.643678	GJ
Hap1-6	TD-6	82	34	0.706897	67	21	0.761364	68	20	0.772727	Xian
Hap1-7	TD-7	72	21	0.774194	80	16	0.833333	68	28	0.708333	Xian
Hap1-8	TD-8	0	89	0	1	92	0.0107527	1	86	0.0114943	Xian
Hap1-9	TD-9	37	78	0.321739	36	76	0.321429	43	77	0.358333	aus
Hap1-10	TD-10	6	79	0.0705882	5	81	0.0581395	6	77	0.0722892	Xian
Hap1-11	TD-11	69	19	0.784091	74	16	0.822222	66	23	0.741573	Xian
Hap1-12	TD-12	26	60	0.302326	16	67	0.192771	32	51	0.385542	Xian
Hap1-13	TD-13	26	76	0.254902	34	62	0.354167	27	61	0.306818	Xian
Hap1-14	TD-14	62	34	0.645833	56	39	0.589474	69	31	0.69	Xian
Hap1-15	TD-15	65	30	0.684211	63	28	0.692308	61	27	0.693182	GJ
Hap1-16	TD-16	0	61	0	0	73	0	0	76	0	Xian
Hap1-17	TD-17	2	71	0.0273973	0	75	0	4	77	0.0493827	Xian
Hap1-18	TD-18	59	31	0.655556	59	24	0.710843	62	18	0.775	Xian
Hap1-19	TD-19	64	25	0.719101	61	21	0.743902	67	27	0.712766	Xian
Hap1-20	TD-20	54	23	0.701299	42	19	0.688525	58	26	0.690476	Xian
Hap1-21	TD-21	81	14	0.852632	74	25	0.747475	77	28	0.733333	GJ
Hap1-22	TD-22	9	63	0.125	5	67	0.0694444	8	73	0.0987654	Xian
Hap1-23	TD-23	22	71	0.236559	19	80	0.191919	27	75	0.264706	GJ
Hap1-24	TD-24	45	24	0.652174	65	25	0.722222	56	28	0.666667	Xian
Hap1-25	TD-25	62	14	0.815789	56	21	0.727273	58	10	0.852941	Xian
Hap1-26	TD-26	0	71	0	0	74	0	0	81	0	Xian
Hap1-27	TD-27	62	12	0.837838	80	4	0.952381	73	13	0.848837	Xian
Hap1-28	TD-28	58	18	0.763158	60	20	0.75	67	15	0.817073	Xian
Hap1-29	TD-29	7	88	0.0736842	13	91	0.125	11	89	0.11	Xian
Hap1-30	TD-30	3	91	0.0319149	2	96	0.0204082	3	95	0.0306122	Xian
Hap1-31	TD-31	50	24	0.675676	58	22	0.725	76	21	0.783505	GJ
Hap1-32	TD-32	0	80	0	0	75	0	0	77	0	Xian
Hap1-33	TD-33	18	49	0.268657	26	45	0.366197	29	54	0.349398	GJ
Hap1-34	TD-34	1	80	0.0123457	0	80	0	0	78	0	Xian
Hap1-35	TD-35	19	62	0.234568	12	55	0.179104	24	52	0.315789	Xian
Hap1-36	TD-36	37	26	0.587302	40	34	0.540541	55	12	0.820896	Xian
Hap1-37	TD-37	35	34	0.507246	38	36	0.513514	34	37	0.478873	Xian
Hap1-38	TD-38	73	25	0.744898	77	23	0.77	78	33	0.702703	Xian
Hap1-39	TD-39	13	80	0.139785	11	98	0.100917	19	93	0.169643	Xian
Hap1-40	TD-40	77	17	0.819149	60	15	0.8	54	27	0.666667	Xian
Hap1-41	TD-41	1	76	0.012987	0	81	0	0	72	0	Xian
Hap1-42	TD-42	2	91	0.0215054	1	104	0.00952381	1	99	0.01	Xian
Hap1-43	TD-43	1	53	0.0185185	1	56	0.0175439	2	72	0.027027	Xian
Hap1-44	TD-44	43	23	0.651515	39	30	0.565217	46	26	0.638889	Xian
Hap1-45	TD-45	30	69	0.30303	25	66	0.274725	18	75	0.193548	Xian
Hap1-46	TD-46	76	25	0.752475	68	24	0.73913	67	22	0.752809	Xian
Hap1-47	TD-47	47	25	0.652778	60	28	0.681818	44	31	0.586667	UNKNOW
Hap1-48	TD-48	1	84	0.0117647	2	72	0.027027	2	69	0.028169	UNKNOW
Hap1-49	TD-49	41	80	0.338843	32	63	0.336842	36	64	0.36	aus
Hap1-50	TD-50	1	53	0.0185185	0	50	0	0	54	0	aus
Hap1-51	TD-51	0	82	0	1	83	0.0119048	0	91	0	aus
Hap1-52	TD-52	0	80	0	1	73	0.0135135	0	76	0	aus
Hap1-53	TD-53	3	97	0.03	5	81	0.0581395	4	68	0.0555556	aus
Hap1-54	TD-54	31	67	0.316327	47	55	0.460784	38	77	0.330435	aus
Hap1-55	TD-55	24	86	0.218182	20	74	0.212766	25	81	0.235849	aus
Hap1-56	TD-56	1	98	0.010101	2	101	0.0194175	2	104	0.0188679	aus
Hap1-57	TD-57	4	69	0.0547945	6	62	0.0882353	3	64	0.0447761	aus
Hap1-58	TD-58	0	71	0	0	76	0	0	73	0	aus
Hap1-59	TD-59	3	85	0.0340909	0	93	0	0	99	0	aus
Hap1-60	TD-60	0	93	0	1	102	0.00970874	0	100	0	aus
Hap1-61	TD-61	1	80	0.0123457	0	90	0	2	78	0.025	aus
Hap1-62	TD-62	1	76	0.012987	0	76	0	1	81	0.0121951	aus
Hap1-63	TD-63	3	82	0.0352941	2	84	0.0232558	0	81	0	Xian
Hap1-64	TD-64	1	76	0.012987	0	83	0	0	86	0	Xian
Hap1-65	TD-65	4	86	0.0444444	3	85	0.0340909	2	91	0.0215054	Xian
Hap1-66	TD-66	43	49	0.467391	51	43	0.542553	48	38	0.55814	Xian
Hap1-67	TD-67	23	82	0.219048	16	81	0.164948	10	92	0.0980392	aus
Hap1-68	TD-68	19	102	0.157025	16	100	0.137931	10	97	0.0934579	Xian
Hap1-69	TD-69	21	86	0.196262	23	80	0.223301	19	63	0.231707	aus
Hap2-1	TD-70	80	46	0.634921	84	42	0.666667	75	36	0.675676	Xian
Hap2-2	TD-71	42	59	0.415842	62	66	0.484375	50	49	0.505051	Xian
Hap2-3	TD-72	56	48	0.538462	56	37	0.602151	58	45	0.563107	UNKNOW
Hap2-4	TD-73	16	70	0.186047	16	68	0.190476	13	72	0.152941	Xian
Hap2-5	TD-74	70	27	0.721649	56	27	0.674699	63	50	0.557522	Xian
Hap2-6	TD-75	36	67	0.349515	34	68	0.333333	40	75	0.347826	Xian
Hap2-7	TD-76	18	85	0.174757	15	85	0.15	20	72	0.217391	Xian
Hap2-8	TD-77	16	74	0.177778	14	63	0.181818	20	77	0.206186	GJ
Hap2-9	TD-78	45	55	0.45	56	48	0.538462	59	65	0.475806	Xian
Hap2-10	TD-79	2	92	0.0212766	4	96	0.04	2	78	0.025	Xian
Hap2-11	TD-80	0	93	0	0	94	0	0	87	0	Xian
Hap2-12	TD-81	0	80	0	0	83	0	0	74	0	Xian
Hap2-13	TD-82	1	74	0.0133333	3	70	0.0410959	2	68	0.0285714	UNKNOW
Hap2-14	TD-83	0	64	0	0	80	0	1	85	0.0116279	GJ
Hap2-15	TD-84	29	66	0.305263	19	62	0.234568	27	72	0.272727	Xian
Hap2-16	TD-85	50	23	0.684932	37	30	0.552239	43	20	0.68254	GJ
Hap2-17	TD-86	70	6	0.921053	60	25	0.705882	41	37	0.525641	UNKNOW
Hap2-18	TD-87	60	44	0.576923	60	65	0.48	54	52	0.509434	Xian
Hap2-19	TD-88	4	112	0.0344828	4	108	0.0357143	2	101	0.0194175	Xian
Hap2-20	TD-89	1	76	0.012987	1	77	0.0128205	1	81	0.0121951	Xian
Hap2-21	TD-90	28	59	0.321839	21	58	0.265823	26	64	0.288889	Xian
Hap2-22	TD-91	61	34	0.642105	57	25	0.695122	64	26	0.711111	Xian
Hap2-23	TD-92	22	91	0.19469	19	74	0.204301	21	72	0.225806	Xian
Hap2-24	TD-93	33	67	0.33	37	61	0.377551	61	52	0.539823	Xian
Hap2-25	TD-94	31	41	0.430556	27	39	0.409091	42	29	0.591549	Xian
Hap2-26	TD-95	47	50	0.484536	43	47	0.477778	50	54	0.480769	Xian
Hap2-27	TD-96	12	83	0.126316	18	98	0.155172	13	88	0.128713	Xian
Hap2-28	TD-97	24	82	0.226415	17	74	0.186813	15	81	0.15625	Xian
Hap2-29	TD-98	35	54	0.393258	28	51	0.35443	24	51	0.32	Xian
Hap2-30	TD-99	5	69	0.0675676	4	66	0.0571429	7	76	0.0843373	Xian
Hap2-31	TD-100	2	91	0.0215054	1	96	0.0103093	0	83	0	Xian
Hap2-32	TD-101	2	82	0.0238095	0	80	0	0	84	0	Xian
Hap2-33	TD-102	2	83	0.0235294	0	81	0	2	86	0.0227273	Xian
Hap2-34	TD-103	1	84	0.0117647	0	80	0	0	83	0	Xian
Hap2-35	TD-104	16	77	0.172043	22	68	0.244444	22	76	0.22449	Xian
Hap2-36	TD-105	88	22	0.8	75	30	0.714286	72	32	0.692308	Xian
Hap2-37	TD-106	1	88	0.011236	0	87	0	2	90	0.0217391	aus
Hap2-38	TD-107	23	78	0.227723	14	73	0.16092	22	58	0.275	aus
Hap2-39	TD-108	0	90	0	0	82	0	0	77	0	aus
Hap2-40	TD-109	1	78	0.0126582	1	76	0.012987	1	79	0.0125	aus
Hap2-41	TD-110	1	87	0.0113636	1	90	0.010989	1	93	0.0106383	aus
Hap2-42	TD-111	1	61	0.016129	1	62	0.015873	2	60	0.0322581	aus
Hap2-43	TD-112	46	40	0.534884	48	45	0.516129	55	54	0.504587	aus
Hap2-44	TD-113	1	81	0.0121951	1	89	0.0111111	0	90	0	aus
Hap2-45	TD-114	6	72	0.0769231	4	69	0.0547945	6	63	0.0869565	aus
Hap2-46	TD-115	0	71	0	0	64	0	0	83	0	aus
Hap2-47	TD-116	4	67	0.056338	1	56	0.0175439	1	58	0.0169492	aus
Hap2-48	TD-117	3	80	0.0361446	1	91	0.0108696	1	93	0.0106383	aus
Hap2-49	TD-118	0	88	0	0	84	0	1	85	0.0116279	aus
Hap2-50	TD-119	49	58	0.457944	63	43	0.59434	68	48	0.586207	aus
Hap2-51	TD-120	2	92	0.0212766	1	87	0.0113636	1	89	0.0111111	aus
Hap2-52	TD-121	0	72	0	1	76	0.012987	1	79	0.0125	aus
Hap2-53	TD-122	11	51	0.177419	16	53	0.231884	22	69	0.241758	aus
Hap2-54	TD-123	45	25	0.642857	40	24	0.625	46	26	0.638889	aus
Hap2-55	TD-124	41	23	0.640625	48	19	0.716418	44	20	0.6875	aus
Hap2-56	TD-125	32	35	0.477612	22	29	0.431373	30	24	0.555556	aus
Hap2-57	TD-126	37	33	0.528571	41	32	0.561644	46	28	0.621622	aus
Hap2-58	TD-127	46	36	0.560976	46	30	0.605263	42	35	0.545455	aus
Hap2-59	TD-128	7	60	0.104478	14	50	0.21875	11	58	0.15942	aus
Hap2-60	TD-129	3	103	0.0283019	5	88	0.0537634	3	83	0.0348837	aus
Hap2-61	TD-130	2	80	0.0243902	3	88	0.032967	1	86	0.0114943	aus
Hap2-62	TD-131	2	70	0.0277778	2	72	0.027027	4	80	0.047619	aus
Hap2-63	TD-132	4	72	0.0526316	6	73	0.0759494	4	79	0.0481928	aus
Hap2-64	TD-133	31	39	0.442857	32	31	0.507937	37	22	0.627119	aus
Hap2-65	TD-134	9	103	0.0803571	7	98	0.0666667	5	100	0.047619	aus
Hap2-66	TD-135	1	82	0.0120482	1	84	0.0117647	1	80	0.0123457	aus
Hap2-67	TD-136	2	73	0.0266667	2	76	0.025641	1	70	0.0140845	aus
Hap2-68	TD-137	42	74	0.362069	55	55	0.5	43	63	0.40566	aus
Hap2-69	TD-138	9	100	0.0825688	11	84	0.115789	9	99	0.0833333	aus
Hap2-70	TD-139	0	78	0	1	75	0.0131579	0	72	0	aus
Hap2-71	TD-140	6	73	0.0759494	13	79	0.141304	7	84	0.0769231	aus
Hap2-72	TD-141	2	79	0.0246914	6	79	0.0705882	3	70	0.0410959	Xian
Hap2-73	TD-142	0	81	0	0	78	0	0	83	0	Xian
Hap2-74	TD-143	0	67	0	0	70	0	0	73	0	Xian
Hap2-75	TD-144	92	10	0.901961	95	16	0.855856	89	9	0.908163	GJ
Hap2-76	TD-145	19	87	0.179245	12	80	0.130435	19	88	0.17757	Xian
Hap2-77	TD-146	27	48	0.36	27	67	0.287234	21	59	0.2625	Xian
Hap2-78	TD-147	81	18	0.818182	84	20	0.807692	96	16	0.857143	GJ
Hap2-79	TD-148	4	97	0.039604	4	96	0.04	5	99	0.0480769	aus
Hap2-80	TD-149	1	85	0.0116279	5	98	0.0485437	3	89	0.0326087	Xian
Hap2-81	TD-150	15	78	0.16129	13	93	0.122642	11	100	0.0990991	Xian
Hap2-82	TD-151	8	86	0.0851064	7	76	0.0843373	6	73	0.0759494	aus
Hap2-83	TD-152	69	16	0.811765	73	10	0.879518	61	17	0.782051	Xian
Hap3-1	TD-153	36	62	0.367347	29	67	0.302083	21	66	0.241379	aus
Hap3-2	TD-154	88	2	0.977778	92	5	0.948454	97	3	0.97	GJ
Hap3-3	TD-155	58	28	0.674419	60	17	0.779221	57	16	0.780822	GJ
Hap3-4	TD-156	61	34	0.642105	55	30	0.647059	85	27	0.758929	GJ
Hap3-5	TD-157	78	9	0.896552	82	12	0.87234	85	17	0.833333	GJ
Hap3-6	TD-158	29	43	0.402778	32	48	0.4	27	46	0.369863	GJ
Hap3-7	TD-159	85	7	0.923913	88	10	0.897959	94	8	0.921569	GJ
Hap3-8	TD-160	61	34	0.642105	68	30	0.693878	63	28	0.692308	GJ
Hap3-9	TD-161	51	60	0.459459	53	54	0.495327	50	56	0.471698	GJ
Hap3-10	TD-162	32	58	0.355556	21	40	0.344262	41	42	0.493976	GJ
Hap3-11	TD-163	60	10	0.857143	71	12	0.855422	76	8	0.904762	GJ
Hap3-12	TD-164	70	30	0.7	61	41	0.598039	66	45	0.594595	GJ
Hap3-13	TD-165	108	14	0.885246	110	16	0.873016	107	13	0.891667	GJ
Hap3-14	TD-166	65	8	0.890411	70	9	0.886076	66	6	0.916667	GJ
Hap3-15	TD-167	78	14	0.847826	97	6	0.941748	120	7	0.944882	GJ
Hap3-16	TD-168	69	17	0.802326	72	16	0.818182	62	11	0.849315	GJ
Hap3-17	TD-169	52	18	0.742857	36	33	0.521739	44	35	0.556962	GJ
Hap3-18	TD-170	48	50	0.489796	36	56	0.391304	43	39	0.52439	Xian
Hap3-19	TD-171	80	14	0.851064	88	10	0.897959	85	12	0.876289	GJ
Hap3-20	TD-172	75	4	0.949367	61	5	0.924242	69	3	0.958333	Xian
Hap3-21	TD-173	72	22	0.765957	70	18	0.795455	66	24	0.733333	GJ
Hap3-22	TD-174	32	24	0.571429	43	31	0.581081	48	18	0.727273	UNKNOW
Hap3-23	TD-175	68	5	0.931507	62	3	0.953846	65	6	0.915493	UNKNOW
Hap3-24	TD-176	26	36	0.419355	28	48	0.368421	23	39	0.370968	UNKNOW
Hap3-25	TD-177	63	41	0.605769	50	40	0.555556	61	42	0.592233	GJ
Hap3-26	TD-178	19	62	0.234568	21	53	0.283784	32	46	0.410256	GJ
Hap3-27	TD-179	63	9	0.875	60	12	0.833333	63	9	0.875	GJ
Hap3-28	TD-180	44	13	0.77193	51	10	0.836066	50	18	0.735294	GJ
Hap3-29	TD-181	64	7	0.901408	61	0	1	77	1	0.987179	GJ
Hap3-30	TD-182	59	21	0.7375	49	28	0.636364	68	21	0.764045	GJ
Hap3-31	TD-183	27	55	0.329268	33	53	0.383721	40	37	0.519481	GJ
Hap3-32	TD-184	38	44	0.463415	24	48	0.333333	25	46	0.352113	GJ
Hap3-33	TD-185	85	18	0.825243	88	7	0.926316	100	13	0.884956	GJ
Hap3-34	TD-186	90	20	0.818182	78	25	0.757282	72	33	0.685714	GJ
Hap3-35	TD-187	62	32	0.659574	63	25	0.715909	61	40	0.60396	GJ
Hap3-36	TD-188	84	7	0.923077	73	8	0.901235	80	10	0.888889	GJ
Hap3-37	TD-189	75	20	0.789474	75	25	0.75	70	24	0.744681	GJ
Hap3-38	TD-190	55	52	0.514019	54	52	0.509434	60	57	0.512821	Xian
Hap3-39	TD-191	58	37	0.610526	56	50	0.528302	53	43	0.552083	Xian
Hap3-40	TD-192	6	51	0.105263	9	60	0.130435	15	54	0.217391	UNKNOW
Hap3-41	TD-193	21	43	0.328125	19	48	0.283582	14	44	0.241379	GJ
Hap3-42	TD-194	51	20	0.71831	56	22	0.717949	49	20	0.710145	GJ
Hap3-43	TD-195	80	10	0.888889	74	4	0.948718	75	5	0.9375	GJ
Hap3-44	TD-196	60	19	0.759494	61	19	0.7625	48	39	0.551724	UNKNOW
Hap3-45	TD-197	67	1	0.985294	63	5	0.926471	57	7	0.890625	UNKNOW
Hap4-1	TD-198	57	26	0.686747	45	37	0.54878	43	32	0.573333	GJ
Hap4-2	TD-199	67	17	0.797619	68	17	0.8	73	15	0.829545	GJ
Hap4-3	TD-200	61	5	0.924242	62	6	0.911765	63	12	0.84	GJ
Hap4-4	TD-201	54	47	0.534653	72	52	0.580645	57	49	0.537736	GJ
Hap4-5	TD-202	91	18	0.834862	90	33	0.731707	68	33	0.673267	GJ
Hap4-6	TD-203	24	44	0.352941	26	48	0.351351	27	42	0.391304	GJ
Hap4-7	TD-204	51	37	0.579545	54	40	0.574468	48	33	0.592593	GJ
Hap4-8	TD-205	56	41	0.57732	50	46	0.520833	54	50	0.519231	GJ
Hap4-9	TD-206	54	36	0.6	58	30	0.659091	54	38	0.586957	GJ
Hap4-10	TD-207	52	22	0.702703	68	25	0.731183	61	18	0.772152	GJ
Hap4-11	TD-208	87	8	0.915789	89	7	0.927083	85	10	0.894737	GJ
Hap4-12	TD-209	47	65	0.419643	62	70	0.469697	47	60	0.439252	GJ
Hap4-13	TD-210	60	15	0.8	69	20	0.775281	70	16	0.813953	GJ
Hap4-14	TD-211	73	18	0.802198	83	11	0.882979	78	14	0.847826	GJ
Hap4-15	TD-212	74	10	0.880952	77	7	0.916667	67	6	0.917808	GJ
Hap4-16	TD-213	56	42	0.571429	50	37	0.574713	55	40	0.578947	GJ
Hap4-17	TD-214	77	7	0.916667	73	5	0.935897	71	7	0.910256	GJ
Hap4-18	TD-215	57	28	0.670588	57	19	0.75	55	23	0.705128	GJ
Hap4-19	TD-216	37	34	0.521127	56	23	0.708861	49	18	0.731343	GJ
Hap4-20	TD-217	56	32	0.636364	75	30	0.714286	62	42	0.596154	GJ
Hap4-21	TD-218	38	32	0.542857	48	26	0.648649	44	36	0.55	GJ
Hap4-22	TD-219	73	29	0.715686	59	20	0.746835	77	23	0.77	GJ
Hap4-23	TD-220	30	59	0.337079	35	63	0.357143	40	49	0.449438	GJ
Hap4-24	TD-221	56	35	0.615385	52	43	0.547368	42	43	0.494118	Xian
Hap4-25	TD-222	30	62	0.326087	34	52	0.395349	36	46	0.439024	GJ
Hap4-26	TD-223	52	25	0.675325	60	26	0.697674	62	26	0.704545	GJ
Hap4-27	TD-224	54	18	0.75	58	11	0.84058	51	16	0.761194	GJ
Hap4-28	TD-225	42	35	0.545455	24	42	0.363636	22	47	0.318841	GJ
Hap4-29	TD-226	70	19	0.786517	57	19	0.75	66	20	0.767442	GJ
Hap4-30	TD-227	28	78	0.264151	31	73	0.298077	19	80	0.191919	GJ
Hap4-31	TD-228	34	71	0.32381	36	76	0.321429	33	80	0.292035	GJ
Hap4-32	TD-229	49	33	0.597561	51	32	0.614458	50	26	0.657895	GJ
Hap4-33	TD-230	58	26	0.690476	63	28	0.692308	54	32	0.627907	GJ
Hap4-34	TD-231	8	84	0.0869565	8	86	0.0851064	14	89	0.135922	GJ
Hap4-35	TD-232	44	54	0.44898	31	63	0.329787	34	57	0.373626	GJ
Hap4-36	TD-233	2	94	0.0208333	1	126	0.00787402	1	95	0.0104167	GJ
Hap5-1	TD-234	2	89	0.021978	3	92	0.0315789	6	82	0.0681818	aus
Hap5-2	TD-235	2	98	0.02	0	97	0	0	108	0	Xian
Hap5-3	TD-236	4	108	0.0357143	2	103	0.0190476	1	98	0.010101	aus
Hap5-4	TD-237	0	80	0	0	73	0	1	82	0.0120482	aus
Hap5-5	TD-238	1	93	0.0106383	0	90	0	0	86	0	aus
Hap5-6	TD-239	1	76	0.012987	2	81	0.0240964	0	74	0	aus
Hap5-7	TD-240	6	83	0.0674157	10	90	0.1	5	89	0.0531915	aus
Hap5-8	TD-241	6	73	0.0759494	7	70	0.0909091	12	78	0.133333	aus
Hap5-9	TD-242	0	81	0	1	85	0.0116279	0	88	0	aus
Hap5-10	TD-243	8	74	0.097561	7	67	0.0945946	6	65	0.084507	aus
Hap5-11	TD-244	1	80	0.0123457	1	78	0.0126582	1	83	0.0119048	aus
Hap5-12	TD-245	0	75	0	0	68	0	0	72	0	aus
Hap5-13	TD-246	1	93	0.0106383	2	86	0.0227273	2	82	0.0238095	aus
Hap5-14	TD-247	4	89	0.0430108	3	92	0.0315789	4	91	0.0421053	aus
Hap5-15	TD-248	0	83	0	0	91	0	0	93	0	aus
Hap5-16	TD-249	8	99	0.0747664	6	85	0.0659341	17	83	0.17	aus
Hap5-17	TD-250	1	66	0.0149254	0	70	0	0	71	0	aus
Hap5-18	TD-251	1	50	0.0196078	1	63	0.015625	1	60	0.0163934	aus
Hap5-19	TD-252	5	111	0.0431034	3	94	0.0309278	6	99	0.0571429	aus
Hap5-20	TD-253	0	73	0	0	79	0	0	82	0	aus
Hap5-21	TD-254	1	71	0.0138889	1	64	0.0153846	0	62	0	aus
Hap5-22	TD-255	6	77	0.0722892	6	95	0.0594059	8	79	0.091954	aus
Hap5-23	TD-256	0	78	0	1	77	0.0128205	1	74	0.0133333	aus
Hap5-24	TD-257	1	112	0.00884956	5	82	0.0574713	5	110	0.0434783	aus
Hap5-25	TD-258	0	71	0	0	79	0	1	76	0.012987	aus
Hap5-26	TD-259	0	100	0	1	102	0.00970874	1	106	0.00934579	aus
Hap5-27	TD-260	0	96	0	0	93	0	1	101	0.00980392	aus
Hap5-28	TD-261	1	61	0.016129	0	63	0	0	67	0	aus
Hap5-29	TD-262	15	89	0.144231	19	81	0.19	23	95	0.194915	aus
Hap5-30	TD-263	0	90	0	0	92	0	1	99	0.01	aus
Hap5-31	TD-264	43	73	0.37069	28	70	0.285714	33	73	0.311321	aus
Hap5-32	TD-265	7	85	0.076087	17	77	0.180851	15	71	0.174419	aus
Hap5-33	TD-266	2	62	0.03125	3	64	0.0447761	4	67	0.056338	aus
Hap5-34	TD-267	0	81	0	0	93	0	0	90	0	aus
Hap5-35	TD-268	29	66	0.305263	23	49	0.319444	22	64	0.255814	aus
Hap5-36	TD-269	17	48	0.261538	17	59	0.223684	21	73	0.223404	aus
Hap5-37	TD-270	0	100	0	0	98	0	0	103	0	aus
Hap5-38	TD-271	2	80	0.0243902	5	96	0.049505	1	69	0.0142857	aus
Hap5-39	TD-272	2	74	0.0263158	4	61	0.0615385	3	72	0.04	aus
Hap5-40	TD-273	10	65	0.133333	7	75	0.0853659	8	66	0.108108	aus
Hap5-41	TD-274	5	77	0.0609756	7	65	0.0972222	4	80	0.047619	aus
Hap5-42	TD-275	1	76	0.012987	0	72	0	1	78	0.0126582	aus
Hap5-43	TD-276	22	57	0.278481	17	62	0.21519	23	63	0.267442	aus
Hap5-44	TD-277	0	76	0	3	71	0.0405405	0	77	0	aus
Hap5-45	TD-278	0	73	0	0	67	0	0	93	0	aus
Hap5-46	TD-279	1	84	0.0117647	1	91	0.0108696	0	86	0	aus
Hap5-47	TD-280	0	62	0	0	64	0	0	65	0	aus
Hap5-48	TD-281	0	71	0	0	89	0	0	79	0	aus
Hap5-49	TD-282	0	76	0	0	75	0	0	74	0	aus
Hap5-50	TD-283	0	77	0	0	81	0	1	75	0.0131579	aus
Hap5-51	TD-284	2	73	0.0266667	2	78	0.025	0	73	0	aus
Hap5-52	TD-285	25	59	0.297619	36	41	0.467532	31	50	0.382716	aus
Hap5-53	TD-286	0	92	0	0	97	0	1	91	0.0108696	aus
Hap5-54	TD-287	1	99	0.01	2	96	0.0204082	1	94	0.0105263	aus
Hap5-55	TD-288	0	70	0	0	68	0	0	73	0	aus
Hap5-56	TD-289	0	78	0	0	82	0	1	86	0.0114943	aus
Hap5-57	TD-290	1	81	0.0121951	0	82	0	1	86	0.0114943	aus
Hap5-58	TD-291	4	84	0.0454545	4	92	0.0416667	3	80	0.0361446	aus
Fig.4d,f
		Xian	Geng	Aus	Unknow
	Hap1	44	6	17	2
	Hap2	38	5	37	3
	Hap3	4	34	1	6
	Hap4	1	35	0	0
	Hap5	1	0	57	0

## Sheet: Fig.5
Fig.5b		Asn102+Glu126	Ser102+Glu126
	Wild rice	7	21
Fig.5c	Tajima' D
	physical location （Mb）	All	Xian	Geng	Aus
	4.975	2.47062	2.06713	-0.420835	-0.595602
	5.025	5.33171	0.473931	0.567931	-0.841006
	5.075	6.81631	1.32117	-1.95105	0.121851
	5.125	7.29747	1.23275	-2.0814	-1.02706
	5.175	7.09404	-0.595058	-2.14366	-1.7039
	5.225	6.83044	0.604657	-2.20181	-1.82202
	5.275	6.96001	-0.19987	-1.40227	-2.13719
	5.325	6.67602	-0.398926	-0.199907	-1.88033
	5.375	6.77686	-0.264758	-0.171629	-1.70837
	5.425	7.37151	-0.0799444	-1.721	-1.49734
	5.475	5.81197	0.281469	-0.897121	0.0942664
	5.525	5.17826	0.0984309	-1.93696	1.09631
	5.575	6.12599	0.114269	-2.17611	1.38325
	5.625	5.67282	0.251567	-2.36212	1.81562
	5.675	6.04579	0.612324	-2.42697	1.21838
	5.725	5.86289	0.581151	-2.41255	1.51063
	5.775	6.53509	1.06126	-2.31061	2.00488
	5.825	5.95181	1.80234	-2.35819	2.11936
	5.875	5.24564	1.25685	-2.25996	2.41386
	5.925	4.09953	0.842711	-2.29001	3.97359
	5.975	4.71092	2.56366	-2.52506	3.50109
	6.025	4.7736	2.13991	-2.10866	1.79511
	6.075	4.63258	1.57504	-1.88861	1.28646
	6.125	5.314	1.80306	-1.87235	-0.318565
	6.175	3.88027	1.67572	-2.21519	0.971766
	6.225	4.97847	1.06622	-2.34805	0.585579
	6.275	5.56116	2.27168	-2.24459	-0.0833782
	6.325	6.7015	4.01881	-2.24384	-0.751515
	6.375	6.75937	3.83987	-2.26257	-1.31031
	6.425	6.68025	3.94854	-2.1658	-0.906898
	6.475	5.24722	0.206608	-1.96686	-0.674745
	6.525	5.88736	-0.17755	-1.40068	-0.711022
	6.575	5.749	0.721213	-1.11801	-1.30947
	6.625	6.02892	-0.348207	-1.04332	-1.18255
	6.675	5.57347	0.243421	-1.37899	-0.663113
	6.725	6.83509	2.24288	-0.968726	-0.899529
	6.775	6.95791	3.47617	-1.12461	-1.17062
	6.825	7.46126	6.55569	-1.30861	-1.04205
	6.875	5.86293	5.29387	-1.84452	-1.03902
	6.925	6.0484	6.12876	-1.86881	1.35242
	6.975	7.33106	1.59752	-1.01639	-0.0340846
Fig.5d	π
	physical location （Mb）	All	Xian	Geng	Aus
	4.975	0.00129245	0.00126625	0.000149552	0.000766689
	5.025	0.00325811	0.00137909	0.00129139	0.000988311
	5.075	0.00213794	0.000958111	0.000204434	0.000795609
	5.125	0.00438903	0.00183546	0.000358222	0.000989373
	5.175	0.00312858	0.000730216	0.000244063	0.000530326
	5.225	0.00300883	0.00111099	0.000222768	0.000475929
	5.275	0.0031468	0.000874018	0.000519036	0.000361837
	5.325	0.00144064	0.00037496	0.000444183	0.000210821
	5.375	0.00178713	0.000488993	0.000551563	0.000280778
	5.425	0.00283649	0.000795836	0.000344631	0.000531208
	5.475	0.00267789	0.00100209	0.000657981	0.00107187
	5.525	0.0019922	0.000752927	0.000239842	0.00115679
	5.575	0.00137568	0.000464032	0.000106923	0.000821341
	5.625	0.00129758	0.000486962	7.44496e-05	0.000935739
	5.675	0.00231313	0.00093664	9.79818e-05	0.00133643
	5.725	0.00253992	0.00103719	0.000138107	0.00165419
	5.775	0.00245346	0.00105587	0.000153149	0.00161982
	5.825	0.00231119	0.00126909	0.000121134	0.00165014
	5.875	0.00251053	0.00131702	0.000161308	0.00196556
	5.925	0.0012834	0.00070828	6.65728e-05	0.00153487
	5.975	0.00155786	0.00115717	4.67707e-05	0.00162019
	6.025	0.00268467	0.00183693	0.000181017	0.00192527
	6.075	0.00166462	0.0010259	0.000161012	0.00102864
	6.125	0.00213107	0.00125439	0.000230137	0.000716729
	6.175	0.000819829	0.000569666	5.89742e-05	0.000411964
	6.225	0.00126735	0.000661175	6.80211e-05	0.000574655
	6.275	0.00234877	0.00148579	0.000151232	0.000851984
	6.325	0.00393232	0.00292818	0.00025888	0.00110711
	6.375	0.00242955	0.00176288	0.000148342	0.000533773
	6.425	0.00334928	0.0024802	0.000238747	0.000802744
	6.475	0.00169896	0.000648199	0.000181354	0.000530124
	6.525	0.00243218	0.000767879	0.000422506	0.000717622
	6.575	0.00248179	0.00107437	0.000461182	0.000482025
	6.625	0.00248257	0.000721408	0.000516708	0.000584721
	6.675	0.00184483	0.000696309	0.000348441	0.000579434
	6.725	0.00261638	0.00142647	0.000537814	0.000684207
	6.775	0.00397967	0.00268612	0.000776485	0.000839055
	6.825	0.00332458	0.00317763	0.000541001	0.000772927
	6.875	0.00393015	0.00383306	0.000424386	0.00100967
	6.925	0.00423295	0.00445727	0.000440642	0.00252044
	6.975	0.00208748	0.000942574	0.000388707	0.000753351
Fig.5e
			Test1			Test2			Test3
	ZH11		No. of germinated seeds	No. of ungerminated seeds	germination percentage	No. of germinated seeds	No. of ungerminated seeds	germination percentage	No. of germinated seeds	No. of ungerminated seeds	germination percentage
		1d	0	100	0	0	100	0	0	100	0
		2d	0	100	0	0	100	0	0	100	0
		3d	10	90	10	7	93	7	6	94	6
		4d	20	80	20	18	82	18	16	84	16
		5d	59	41	59	55	45	55	51	49	51
		6d	72	28	72	68	32	68	63	37	63
		7d	90	10	90	88	12	88	82	18	82
	N102S
		1d	0	100	0	0	100	0	0	100	0
		2d	0	100	0	0	100	0	0	100	0
		3d	3	97	3	2	98	2	1	99	1
		4d	11	89	11	8	92	8	6	94	6
		5d	35	65	35	30	70	30	28	72	28
		6d	48	52	48	39	61	39	35	65	35
		7d	57	43	57	53	47	53	50	50	50
Fig.5f	YK17
		1d	0	100	0	0	100	0	0	100	0
		2d	0	100	0	1	99	1	3	97	3
		3d	15	85	15	11	89	11	14	86	14
		4d	64	36	64	63	37	63	58	42	58
		5d	87	13	87	89	11	89	85	15	85
		6d	93	7	93	93	7	93	91	9	91
		7d	97	3	97	94	6	94	95	5	95
	D156E
		1d	0	100	0	0	100	0	0	100	0
		2d	0	100	0	1	99	1	0	100	0
		3d	5	95	5	2	98	2	7	93	7
		4d	29	71	29	32	68	32	33	67	33
		5d	65	35	65	64	36	64	64	36	64
		6d	82	18	82	77	23	77	77	23	77
		7d	87	13	87	81	19	81	84	16	84

## Sheet: Fig.6
Fig.6d
		Test1			Test2			Test3
ZH261		No. of germinated seeds	No. of ungerminated seeds	germination percentage	No. of germinated seeds	No. of ungerminated seeds	germination percentage	No. of germinated seeds	No. of ungerminated seeds	germination percentage
	1d	0	77	0	0	93	0	0	97	0
	2d	0	77	0	0	93	0	0	97	0
	3d	5	72	6.49351	5	88	5.37634	3	94	3.09278
	4d	12	65	15.5844	15	78	16.129	10	87	10.3093
	5d	21	56	27.2727	25	68	26.8817	17	80	17.5258
	6d	30	47	38.961	32	61	34.4086	22	75	22.6804
	7d	37	40	48.0519	37	56	39.7849	27	70	27.8351
BC1F2-39		Test1			Test2			Test3
		No. of germinated seeds	No. of ungerminated seeds	germination percentage	No. of germinated seeds	No. of ungerminated seeds	germination percentage	No. of germinated seeds	No. of ungerminated seeds	germination percentage
	1d	0	80	0	0	80	0	0	80	0
	2d	0	80	0	0	80	0	0	80	0
	3d	0	80	0	0	80	0	0	80	0
	4d	0	80	0	0	80	0	0	80	0
	5d	0	80	0	1	79	1.25	2	78	2.5
	6d	0	80	0	3	77	3.75	5	75	6.25
	7d	0	80	0	3	77	3.8961	5	75	6.66667
Fig.6f
		1000-grain weight (g)	panicle length (cm)	grain length (mm)	grain width (mm)
	ZH261	19.66	36.12	10.05	2.11
		20.11	36.77	9.41	2
		19.24	35.85	9.78	2.06
			36.43	9.82	2.02
			36.42	9.26	2.01
			37.52	9.67	1.91
			35.94	9.67	2.14
			36.72	10	2.13
			36.97	9.85	2.19
			36.1	9.48	2.12
	BC1F2-39	19.33	36.33	10.27	1.98
		19.64	35.61	9.69	2.13
		19.99	37.32	9.69	2.23
			36.55	9.71	2.18
			36.72	9.97	2.02
			36.36	9.6	2.02
			36.44	9.26	1.97
			36.8	9.83	1.97
			36.77	9.71	2.13
			36.22	9.61	1.91

## Sheet: Supplementary Fig.1
Supplementary Fig.1b
		Test1			Test2			Test3
ZH11		No. of germinated seeds	No. of ungerminated seeds	germination percentage	No. of germinated seeds	No. of ungerminated seeds	germination percentage	No. of germinated seeds	No. of ungerminated seeds	germination percentage
	1d	0	100	0	0	100	0	0	100	0
	2d	0	100	0	0	100	0	0	100	0
	3d	3	97	0.03	5	95	0.05	4	96	0.04
	4d	11	89	0.11	13	87	0.13	10	90	0.1
	5d	55	45	0.55	58	42	0.58	62	38	0.62
	6d	78	22	0.78	80	20	0.8	76	24	0.76
	7d	81	19	0.81	85	15	0.85	83	17	0.83
		Test1			Test2			Test3
MJLXL		No. of germinated seeds	No. of ungerminated seeds	germination percentage	No. of germinated seeds	No. of ungerminated seeds	germination percentage	No. of germinated seeds	No. of ungerminated seeds	germination percentage
	1d	0	100	0	0	100	0	0	100	0
	2d	0	100	0	0	100	0	0	100	0
	3d	0	100	0	0	100	0	0	100	0
	4d	0	100	0	0	100	0	0	100	0
	5d	1	99	0.01	1	99	0.01	0	100	0
	6d	4	96	0.04	5	95	0.05	3	97	0.03
	7d	4	96	0.04	5	95	0.05	3	97	0.03
Supplementary Fig.1d
		Test1			Test2			Test3
ZH11		No. of germinated seeds	No. of ungerminated seeds	germination percentage	No. of germinated seeds	No. of ungerminated seeds	germination percentage	No. of germinated seeds	No. of ungerminated seeds	germination percentage
	1d	0	102	0	0	110	0	0	98	0
	2d	0	102	0	0	110	0	0	98	0
	3d	2	102	0.0192308	1	110	0.00900901	1	98	0.010101
	4d	10	92	0.0980392	7	103	0.0636364	8	90	0.0816327
	5d	59	43	0.578431	65	45	0.590909	62	36	0.632653
	6d	84	18	0.823529	85	25	0.772727	83	15	0.846939
	7d	85	17	0.833333	96	14	0.872727	87	11	0.887755
		Test1			Test2			Test3
MJLXL		No. of germinated seeds	No. of ungerminated seeds	germination percentage	No. of germinated seeds	No. of ungerminated seeds	germination percentage	No. of germinated seeds	No. of ungerminated seeds	germination percentage
	1d	0	106	0	0	96	0	0	107	0
	2d	0	106	0	0	96	0	0	107	0
	3d	0	106	0	0	96	0	0	107	0
	4d	4	102	0.0377358	3	93	0.03125	6	101	0.0560748
	5d	60	46	0.566038	52	44	0.541667	55	52	0.514019
	6d	75	31	0.707547	79	17	0.822917	83	24	0.775701
	7d	87	19	0.820755	82	14	0.854167	92	15	0.859813

## Sheet: Supplementary Fig.2
Supplementary Fig.1a
	Germination rate range	ZH11	MJLXL	Heterozygous	Total
	0-10%	1	3	3	7
	10%-20%	4	5	7	16
	20%-30%	5	4	15	24
	30%-40%	11	1	16	28
	40%-50%	12	0	9	21
	50%-60%	13	1	5	19
	60%-70%	20	0	4	24
	70%-80%	10	0	0	10
	80%-90%	3	0	0	3
	90%-100%	1	0	0	1
Supplementary Fig.1e
	Genotype	Germination rate	No.
	qSDR3.1MJLXL/qSDR3.1MJLXL	0.041959	25
		0.0493669
		0.0542328
		0.0563492
		0.0641234
		0.0641575
		0.0698184
		0.079275
		0.0878871
		0.0914338
		0.0949304
		0.0974311
		0.104599
		0.114276
		0.125678
		0.129432
		0.136296
		0.137639
		0.140752
		0.143015
		0.145175
		0.161669
		0.163189
		0.166876
		0.170143
	qSDR3.1ZH11/qSDR3.1MJLXL	0.373765	52
		0.37514
		0.378882
		0.379167
		0.39667
		0.403416
		0.4043
		0.414294
		0.415278
		0.415701
		0.416104
		0.416399
		0.419204
		0.420243
		0.422742
		0.427249
		0.430497
		0.432974
		0.447923
		0.449715
		0.45119
		0.452481
		0.452609
		0.453875
		0.461141
		0.465118
		0.465744
		0.472924
		0.476842
		0.478001
		0.479375
		0.481197
		0.482135
		0.486642
		0.494425
		0.50035
		0.50199
		0.505661
		0.514974
		0.516478
		0.519255
		0.521917
		0.522947
		0.528571
		0.530099
		0.530722
		0.532891
		0.535049
		0.535492
		0.536657
		0.546005
		0.549209
	qSDR3.1ZH11/qSDR3.1ZH11	0.677447	28
		0.678609
		0.679049
		0.684972
		0.689935
		0.68998
		0.694366
		0.71
		0.710523
		0.722805
		0.729265
		0.743237
		0.743695
		0.751282
		0.751589
		0.756624
		0.756801
		0.767759
		0.773156
		0.776833
		0.778179
		0.778422
		0.780435
		0.788352
		0.809799
		0.821835
		0.872967
		0.953465

## Sheet: Supplementary Fig.4
Supplementary Fig.4b
	qSDR3.1	Actin	Relative expression	Average	SD
ZH11	25.4719	21.0266	1.12596	1.0095	0.164186
	25.5309	21.4768	1.08083
	25.9263	21.385	0.821714
KO-1	29.1687	21.5331	0.0985904	0.100942	0.00516671
	29.1867	21.1856	0.09737
	29.0524	21.7195	0.106867
KO-2	29.3842	21.6463	0.0892665	0.0861396	0.00310764
	29.4883	21.9708	0.0830516
	29.4363	21.0375	0.0861007
Supplementary Fig.4c
Supplementary Fig.4e
		Test1			Test2			Test3
ZH11		No. of germinated seeds	No. of ungerminated seeds	germination percentage	No. of germinated seeds	No. of ungerminated seeds	germination percentage	No. of germinated seeds	No. of ungerminated seeds	germination percentage
	1d	0	104	0	0	95	0	0	110	0
	2d	0	104	0	0	95	0	0	110	0
	3d	5	99	5	5	99	5	8	102	7
	4d	9	95	9	10	85	11	14	96	13
	5d	57	47	55	56	39	59	66	44	60
	6d	80	24	77	72	23	76	84	26	76
	7d	86	18	83	79	16	83	90	20	82
		Test1			Test2			Test3
KO-1		No. of germinated seeds	No. of ungerminated seeds	germination percentage	No. of germinated seeds	No. of ungerminated seeds	germination percentage	No. of germinated seeds	No. of ungerminated seeds	germination percentage
	1d	0	99	0	0	107	0	0	100	0
	2d	0	99	0	0	107	0	0	100	0
	3d	0	99	0	0	107	0	0	100	0
	4d	5	95	5	4	103	4	4	125	3
	5d	10	89	10	10	97	9	7	122	5
	6d	12	87	12	12	95	11	7	122	5
	7d	12	87	12	12	95	11	7	122	5
		Test1			Test2			Test3
KO-2		No. of germinated seeds	No. of ungerminated seeds	germination percentage	No. of germinated seeds	No. of ungerminated seeds	germination percentage	No. of germinated seeds	No. of ungerminated seeds	germination percentage
	1d	0	100	0	0	116	0	0	108	0
	2d	0	100	0	0	116	0	0	108	0
	3d	0	100	0	0	116	0	0	108	0
	4d	6	94	6	4	112	3	9	99	8
	5d	11	89	11	10	106	9	17	91	16
	6d	11	89	11	22	94	19	23	85	21
	7d	11	89	11	22	94	19	23	85	21

## Sheet: Supplementary Fig.6
Supplementary Fig.6c
		Test1			Test2			Test3
6d		No. of germinated seeds	No. of ungerminated seeds	germination percentage	No. of germinated seeds	No. of ungerminated seeds	germination percentage	No. of germinated seeds	No. of ungerminated seeds	germination percentage
	ZH11	131	20	86.755	144	33	81.3559	125	26	82.7815
	MJLXL	0	273	0	1	265	0.37594	0	275	0
	NIL	0	170	0	3	155	1.89873	1	193	0.515464
5d	ZH11	95	72	56.8862	81	71	53.2895	87	76	53.3742
	KO-1	8	162	4.70588	14	158	8.13953	11	170	6.07735
	KO-1	13	157	7.64706	7	166	4.04624	15	162	8.47458

[truncated: 17 more sheets: Supplementary Fig.7, Supplementary Fig.9, Supplementary Fig.10, Supplementary Fig.11, Supplementary Fig.12, Supplementary Fig.13, Supplementary Fig.15, Supplementary Fig.16, Supplementary Fig.17, Supplementary Fig.18, Supplementary Fig.19, Supplementary Fig.20, Supplementary Fig.21, Supplementary Fig.22, Supplementary Fig.23, Supplementary Fig.24, Supplementary Fig.25]
